# Supplementary material for: Repurposing Potential of Riluzole as an ITAF Inhibitor in mTOR Therapy Resistant Glioblastoma
Source: Int J Mol Sci. 2020 Jan 5;21(1):344. doi: 10.3390/ijms21010344 (PMC6981868; doi:10.3390/ijms21010344)
Supplement: Supplementary file 1 [file ijms-21-00344-s001.zip]

Archive with 3 entries (3 files):
- FDA approved cpd docking scores UP1 table S1.xlsx
- Top 10 FDA approved ligands table S2.xlsx
- TUNEL riluzole supplementary figure S1.pptx.pdf
